# Supplementary material for: Transferability of interatomic potentials for silicene
Source: Beilstein J Nanotechnol. 2023 May 8;14:574–85. doi: 10.3762/bjnano.14.48 (PMC10186261; doi:10.3762/bjnano.14.48)
Supplement: File 1 — Flat silicene (FS). [file Beilstein_J_Nanotechnol-14-574-s001.cif]

# Si_FS.cif -- in P1.1 -- non-magnetic

data_Si_FS_191
_audit_creation_date               2022-08-04
_audit_creation_method             "Bilbao Crystallographic Server"
_symmetry_Int_Tables_number        1
#_symmetry_space_group_name_H-M    "P11'"
_cell_length_a                     3.85481
_cell_length_b                     3.85481
_cell_length_c                     20.0000
_cell_angle_alpha                  90.0000
_cell_angle_beta                   90.0000
_cell_angle_gamma                  120.0000

loop_
_symmetry_equiv_pos_site_id
_symmetry_equiv_pos_as_xyz
   1   x,y,z

loop_
_atom_site_label
_atom_site_type_symbol
_atom_site_fract_x
_atom_site_fract_y
_atom_site_fract_z
_atom_site_occupancy
Si1 Si 0.33333 0.66667 0.50000 1.0000
Si2 Si 0.66666 0.33333 0.50000 1.0000
